# Supplementary material for: Rose Virome Analysis and Identification of a Novel Ilarvirus in Taiwan
Source: Viruses. 2022 Nov 16;14(11):2537. doi: 10.3390/v14112537 (PMC9693529; doi:10.3390/v14112537)
Supplement: Supplementary file 1 [file viruses-14-02537-s001.zip]

Archive with 5 entries (5 files):
- Table S1_Primers for virus detection-R2.pdf
- Table S2_Primers for RIV-2 genome sequencing-R1.pdf
- Table S3_Acc no_Ilarvirus.pdf
- Table S4_Virus infection.pdf
- Table S5_Annotation result details.xlsx
